# Supplementary material for: Identification and preliminary validation of biomarkers associated with mitochondrial and programmed cell death in pre-eclampsia
Source: Front Immunol. 2025 Jan 23;15:1453633. doi: 10.3389/fimmu.2024.1453633 (PMC11798957; doi:10.3389/fimmu.2024.1453633)
Supplement: Supplementary Table 1 — List of KEGG enrichment results. [file Table1.xlsx]

## Sheet: Sheet1
Supplementary Table S1 A list of LASSO regression coefficients for ten hub genes
gene	coef
DLST	0.0233391
CYCS	-0.17461
SLC25A5	-0.276541
NDUFS3	-0.399733
ACSF2	0.0866295
MPV17L	-0.076329
GLS2	-0.00673634
MFF	-0.0392908
PMAIP1	-0.0277931
PLSCR3	0.142074
