# Supplementary material for: Identification and preliminary validation of biomarkers associated with mitochondrial and programmed cell death in pre-eclampsia
Source: Front Immunol. 2025 Jan 23;15:1453633. doi: 10.3389/fimmu.2024.1453633 (PMC11798957; doi:10.3389/fimmu.2024.1453633)
Supplement: Supplementary Table 2 — List of LASSO regression coefficients for the 10 hub genes. [file Table2.xlsx]

## Sheet: Sheet1
List of KEGG enrichment results
ID	Description
hsa04115	p53 signaling pathway
hsa00220	Arginine biosynthesis
hsa04964	Proximal tubule bicarbonate reclamation
hsa04215	Apoptosis - multiple species
hsa00250	Alanine, aspartate and glutamate metabolism
hsa05012	Parkinson disease
hsa05020	Prion disease
hsa01524	Platinum drug resistance
hsa05016	Huntington disease
hsa05210	Colorectal cancer
hsa01200	Carbon metabolism
hsa05010	Alzheimer disease
hsa00470	D-Amino acid metabolism
hsa00190	Oxidative phosphorylation
hsa04210	Apoptosis
hsa05017	Spinocerebellar ataxia
hsa04932	Non-alcoholic fatty liver disease
hsa05022	Pathways of neurodegeneration - multiple diseases
hsa04217	Necroptosis
hsa05164	Influenza A
hsa00910	Nitrogen metabolism
hsa05415	Diabetic cardiomyopathy
hsa00785	Lipoic acid metabolism
