# Supplementary material for: Identification and preliminary validation of biomarkers associated with mitochondrial and programmed cell death in pre-eclampsia
Source: Front Immunol. 2025 Jan 23;15:1453633. doi: 10.3389/fimmu.2024.1453633 (PMC11798957; doi:10.3389/fimmu.2024.1453633)
Supplement: Supplementary Table 3 — Chromosomal localization of the four biomarkers. [file Table3.xlsx]

## Sheet: Sheet1
Chromosomal localization of the four biomarkers
Symbol	chromosome	Start	End
SLC25A5	chrX	118602363	118605282
ACSF2	chr17	48503519	48552206
MFF	chr2	228189867	228222550
PMAIP1	chr18	57567180	57571538
