# Supplementary material for: Identification and preliminary validation of biomarkers associated with mitochondrial and programmed cell death in pre-eclampsia
Source: Front Immunol. 2025 Jan 23;15:1453633. doi: 10.3389/fimmu.2024.1453633 (PMC11798957; doi:10.3389/fimmu.2024.1453633)
Supplement: Supplementary Table 4 — List of regression coefficients. [file Table4.xlsx]

## Sheet: Sheet1
List of regression coefficients
gene	coef
SLC25A5	0.9523
ACSF2	15.2182
MFF	-8.8678
PMAIP1	-6.2979
intercept	-38.8192
