# Supplementary material for: Identification and preliminary validation of biomarkers associated with mitochondrial and programmed cell death in pre-eclampsia
Source: Front Immunol. 2025 Jan 23;15:1453633. doi: 10.3389/fimmu.2024.1453633 (PMC11798957; doi:10.3389/fimmu.2024.1453633)
Supplement: Supplementary Table 5 — List of targeted drugs for the biomarkers. [file Table5.xlsx]

## Sheet: Sheet1
List of targeted drugs for the biomarkers
DRUGBANK ID	NAME	DRUG GROUP	From	Target
DB00720	Clodronic acid	approved, investigational, vet_approved	Drugbank,DGIdb	SLC25A5
DB01077	Etidronic acid	approved	Drugbank	SLC25A5
DB00142	Glutamic acid	approved, nutraceutical	Drugbank	SLC25A5
DB00188	Bortezomib	approved	DGIdb	PMAIP1
DB04297	Trichostatin A	not approved	DGIdb	SLC25A5
DB03568	Butyric acid	approved	DGIdb	SLC25A5
